# Supplementary material for: Effects of Different Modified Biochars on Growth of Kosteletzkya virginica and Corresponding Transcriptome Analysis
Source: Plants (Basel). 2025 Jun 16;14(12):1849. doi: 10.3390/plants14121849 (PMC12196827; doi:10.3390/plants14121849)
Supplement: Supplementary file 1 [file plants-14-01849-s001.zip]

Archive with 1 entries (1 files):
- plants-3647944-supplementary.pdf
